# Supplementary material for: Phylogeography of Aegean green toads (Bufo viridis subgroup): continental hybrid swarm vs. insular diversification with discovery of a new island endemic
Source: BMC Evol Biol. 2018 May 2;18:67. doi: 10.1186/s12862-018-1179-0 (PMC5930823; doi:10.1186/s12862-018-1179-0)
Supplement: Supplementary file 1 — Table S1. Information on the localities sampled in this study (A) and details on the microsatellite multiplexes (B). (XLSX 20 kb) [file 12862_2018_1179_MOESM1_ESM.xlsx]

## Sheet: TableS1a
Table S1a: Detailed sampling information
LocID	SampleID	Region	Locality	Lat	Long	n	Collector	Year
1	NHMC80.2.8.200	Greece, Crete	Lasithy, Palaikastro, Kouremenos beach	35.2059	26.2688	1
2	NHMC80.2.8.053	Greece, Crete	Vai-Toplou	35.2408	26.2352	1
3	NHMC80.2.8.024-025	Greece, Crete	Lasithy, Moni Toplou	35.2214	26.2148	2
4	NHMC80.2.8.222	Greece, Crete	Lastihy, Agia Triada, Goudouras	35.0254	26.1295	1
5	NHMC80.2.8.046	Greece, Crete	Lasithy, Bramiana dam	35.0438	25.7027	1
6	BV.C01-12, BV.C14-24	Greece, Crete	Lasithi	35.1897	25.4557	23	C. Dufresnes	2011
7	GR.13.05-12	Greece, Crete	Lasithi, W, little river	35.1928	25.4322	8	M. Stöck	2011
8	BV.C13	Greece, Crete	Kipera	35.1756	25.3044	1	C. Dufresnes	2011
9	GR.13.01-04	Greece, Crete	near Profitis Ilias	35.2189	25.1189	4	M. Stöck	2013
10	NHMC80.2.8.079-082	Greece, Crete	Irakleiou, Giofyro	35.3285	25.1033	2
11	NHMC80.2.8.103-104	Greece, Crete	Irakleiou, Panasos to Gergeri, Limni stou Digeni to mnima	35.1355	24.9658	2
12	NHMC80.2.8.039-040	Greece, Crete	Irakleiou, Moni Vrondisiou - TERRA site 21 -	35.1446	24.8836	2
13	NHMC80.2.8.052	Greece, Crete	Rethymnou, Nida plateau	35.2117	24.8714	1
14	NHMC80.2.8.049-050	Greece, Crete	Rethymnou, Moni Vosakou	35.3857	24.8418	2
15	NHMC80.2.8.083	Greece, Crete	Rethymnou, Psiloreitis mt., Tigania (over Agios Mamas)	35.2828	24.75	1
16	NHMC80.2.8.206	Greece, Crete	Chanion, Akrotiri, Toponym: Mesomouri, natural habitat	35.5429	24.1899	1
17	NHMC80.2.8.148	Greece, Crete	Chanion, Samaria gorge, after Portes on the way to Agia roumeli	35.2416	23.9653	1
18	NHMC80.2.8.088	Greece, Crete	Chanion, Kaloudiana, in the smal river next to Tyflos river	35.493	23.678	1
19	NHMC80.2.8.001	Greece, Attica	Kythira, over Chalka slope	36.2633	22.9774	1
20	BV.Elos	Greece, Peloponese	Asteri	36.8226	22.729	1	C. Dufresnes	2011
21	BV.Gytheo	Greece, Peloponese	Gytheo	36.7907	22.5811	2	C. Dufresnes	2011
22	GR.11.Pan156	Greece, Peloponese	Taygetos Mt., 2km after Dyrrachi to Neochori	37.186	22.213	1	Thanou-Kornilios	2005
23	NHMC80.2.8.111	Greece, Peloponese	Pylos, laimos Voidokoilias	36.962	21.664	1
24	NHMC80.2.8.140	Greece, W-Greece	Palaiochori	37.817	21.241	1
25	STR, GR.11.111-127	Greece, W-Greece	Strophilia - south	38.1533	21.3738	33	M. Stöck	2011 / 2012
26	GR.11.107-109	Greece, W-Greece	Strophilia - north	38.1567	21.4006	3	M. Stöck	2011
27	BV.Kaminia	Greece, W-Greece	Kaminia	38.144	21.6148	6	C. Dufresnes	2011
28	GR.11.095-106	Greece, W-Greece	N of Aigio	38.2626	22.1119	12	M. Stöck	2011
29	NHMC80.2.8.110	Greece, Peloponese	Kyllini, 2160m asl just beneath the peak	37.927	22.399	1
30	GR.11.053-072	Greece, Peloponese	S of Astros	37.383	22.7455	20	M. Stöck	2011
31	GR.11.073-094	Greece, Peloponese	N of Argos	37.6466	22.7288	22	M. Stöck	2011
32	GR.11.Pan067	Greece, Peloponese	Perachora to Iraion lake	38.029	22.915	1	Thanou-Kornilios	2009
33	GR.11.035-052	Greece, Attica	S of Artemis	37.9274	23.9996	17	M. Stöck	2011
34	GR.11.001-007	Greece, Attica	E of Lofos	38.1438	23.9679	7	M. Stöck	2011
35	NHMC80.2.8.180	Greece, Central Greece	Evia, Nea Styra meadow	38.178	24.215	1
36	GR.11.009-034	Greece, Central Greece	Evia	38.1953	24.1997	26	M. Stöck	2011
37	BV.EV	Greece, Central Greece	Evia, Dystos Lake	38.3194	24.139	20	C. Dufresnes	2011
38	GR.11.163-184	Greece, Central Greece	W of Movriki	38.4178	23.3333	20	M. Stöck	2011
39	GR.11.185-186, GR.11.198-203	Greece, Central Greece	N of Akritso	38.7383	23.0036	7	M. Stöck	2011
40	GR.11.187-197, GR.11.204-209	Greece, Central Greece	Agios Konstantinous	38.7532	22.8642	18	M. Stöck	2011
41	NHMC80.2.8.154-155	Greece, Central Greece	Sterea Ellada, Kainourio	38.793	22.724	2
42	NHMC80.2.8.184	Greece, Central Greece	Sterea Ellada, Lilaia	38.628	22.509	1
43	NHMC80.2.8.127	Greece, Central Greece	Sterea Ellada, Velouchi mt., Drakolimni lake near the ski center	38.945	21.823	1
44	GR.11.129-133, GR.11.149-162	Greece, W-Greece	near Agios	38.3869	21.5576	19	M. Stöck	2011
45	GR.11.134-148	Greece, W-Greece	near Valtio	38.4426	21.1251	10	M. Stöck	2011
46	Lef017	Greece, Ionian islands	Lefkada, 2 km S of Lazarata	38.7619	20.673	19
47	GR.11.210-211, GR.11.215-224	Greece, Thessaly	near Amaliapoli	39.1395	22.8689	12	M. Stöck	2011
48	GR.11.212-214	Greece, Thessaly	near Amaliapoli, motorway	39.1457	22.8214	3	M. Stöck	2011
49	GR.11.225-244, GR.11.260-282bis, NHMC80.2.8.125-126	Greece, Thessaly	S of Volos	39.3364	22.908	48	M. Stöck	2011
50	NHMC80.2.8.203	Greece, Thessaly	Makrinitsa	39.402	22.987	1
51	NHMC80.2.8.118	Greece, Thessaly	Ossa mt., mountain refuge	39.809	22.686	1
52	GR.11.245-259, GR.11.283-284	Greece, Macedonia	Platamos	39.9743	22.6529	15	M. Stöck	2011
53	NHMC80.2.8.199	Greece, Thessaly	Olympos mt., Megali Lakka, 1610m asl	40.044	22.3	1
54	BV.T1	Greece, Macedonia	Chalkidona	40.722	22.6671	36	R. Savary	2011
55	BW.5.03	Greece, Macedonia	Vafiochori	41.0151	22.6708	3	B. Wielstra, P. Arntzen	2010
56	GR.11.Pan217	Greece, Macedonia	2km from Agios Vasileios to Thessaloniki	40.675	23.086	4	Thanou-Kornilios	2006
57	NHMC80.2.8.015	Greece, Macedonia	Kerkini lake	41.149	23.118	1
58	BV.TH22-26	Greece, Thrace	Drama	41.0968	24.1341	5	C. Dufresnes	2011
59	NHMC80.2.8.122	Greece, Thrace	Livadero, 12 km before, to Drama	41.24	24.201	1
60	NHMC80.2.8.016-017	Greece, Thrace	Nestos river, bridge before Potamoi	41.398	24.093	2
61	NHMC80.2.8.128	Greece, Thrace	Paranesti	41.266	24.495	1
62	NHMC80.2.8.121	Greece, Thrace	Nestos river, just after Komnina	41.179	24.698	1
63	BV.TH01	Greece, Thrace	Fanari	41.0106	25.1826	1	C. Dufresnes	2011
64	BV.TH21	Greece, Thrace	Venna	41.0226	25.5004	1	C. Dufresnes	2011
65	BV.TH11-20	Greece, Thrace	Protato	41.0542	25.6205	10	C. Dufresnes	2011
66	BV.Syk0	Greece, Thrace	Sykorrachi	40.9553	25.7185	5	C. Dufresnes	2012
67	BV.Ipi	Greece, Thrace	Ipio	41.0719	25.7513	3	C. Dufresnes	2012
68	BV.Kir1	Greece, Thrace	Kirki	40.9804	25.7916	1	C. Dufresnes	2012
69	BV.AysV	Greece, Thrace	AysimiV	41.0145	25.9564	1	C. Dufresnes	2012
70	BV.TH03-10	Greece, Thrace	Evros - W	40.8657	26.0324	8	C. Dufresnes	2011
71	BV.TH02	Greece, Thrace	Evros - E	40.843	26.0883	1	C. Dufresnes	2011
72	BV.Der2	Greece, Thrace	Mega Derei	41.2319	26.0155	2	C. Dufresnes	2012
73	NHMC80.2.8.156-157	Greece, Thrace	Lagos	41.439	26.456	2
74	NHMC80.2.8.158-165	Greece, Thrace	Sofiko	41.439	26.609	8
75	NHMC80.2.8.166-172	Greece, Thrace	Pythio	41.413	26.628	7
76	NHMC80.2.8.022	Greece, Epirus	Gkamila mt., Papigko	39.968	20.718	1
77	BW.Y16	Albania	Sopik	39.7824	20.0703	3	B. Wielstra, P. Arntzen	2010
78	BW.Y17	Albania	Gjirokastër	40.0988	20.1242	3	B. Wielstra, P. Arntzen	2010
79	BW.Y13	Albania	Orikum	40.3314	19.4667	3	B. Wielstra, P. Arntzen	2010
80	BW.Y09	Albania	Rubik	41.7453	19.7853	3	B. Wielstra, P. Arntzen	2010
81	BW.Y19	Albania	Pogradec	40.9312	20.6399	1	B. Wielstra, P. Arntzen	2010
82	BW.Y35	FYR Macedonia	Vrbjani	41.413	20.816	3	B. Wielstra, P. Arntzen	2010
83	BW.Y36	FYR Macedonia	Kolibari	41.5801	20.9509	3	B. Wielstra, P. Arntzen	2010
84	BW.Y22	FYR Macedonia	Lera	41.1011	21.1676	3	B. Wielstra, P. Arntzen	2010
85	BW.Y34	FYR Macedonia	Debreste	41.5025	21.2927	3	B. Wielstra, P. Arntzen	2010
86	BW.Y33	FYR Macedonia	Prilep	41.4193	21.6114	3	B. Wielstra, P. Arntzen	2010
87	BW.Y26	FYR Macedonia	Pletvar	41.365	21.6522	3	B. Wielstra, P. Arntzen	2010
88	BW.Y32	FYR Macedonia	Izvor	41.5114	21.6822	3	B. Wielstra, P. Arntzen	2010
89	BW.5.01	FYR Macedonia	Garnikovo	41.2771	22.0602	2	B. Wielstra, P. Arntzen	2010
90	BW.Y28	FYR Macedonia	Stip	41.7341	22.1744	3	B. Wielstra, P. Arntzen	2010
91	BW.Y31	FYR Macedonia	R'zanicino	41.9137	21.6429	3	B. Wielstra, P. Arntzen	2010
92	BW.438	FYR Macedonia	Orlanci	42.0355	21.6034	5	B. Wielstra, P. Arntzen	2010
93	BW.Y57	Serbia, Kosovo	Zrze	42.3525	20.5436	1	B. Wielstra, P. Arntzen	2010
94	BW.Y55	Serbia, Kosovo	Kijevo	42.568	20.7279	1	B. Wielstra, P. Arntzen	2010
95	BW.Y47	Serbia, S-Serbia	Sjenica	43.2728	20.0231	1	B. Wielstra, P. Arntzen	2010
96	BW.Y43	Serbia, S-Serbia	Rataje	43.4771	21.1058	3	B. Wielstra, P. Arntzen	2010
97	BV.Pre	Serbia, S-Serbia	Donja Toponica	43.2255	21.5021	3	C. Dufresnes	2012
98	BW.Y45	Serbia, S-Serbia	Zitoradja	43.1922	21.6911	2	B. Wielstra, P. Arntzen	2010
99	BW.Y39	Serbia, S-Serbia	Doljevac	43.2329	21.8297	3	B. Wielstra, P. Arntzen	2010
100	BV.Cec	Serbia, S-Serbia	Cecena	43.1821	21.8792	9	C. Dufresnes	2012
101	BV.Tri	Serbia, S-Serbia	Tripale	43.3687	21.8002	6	C. Dufresnes	2012
102	BV.Pro	Serbia, S-Serbia	Prozek	43.3064	22.0285	10	C. Dufresnes	2012
103	BV.Suk	Serbia, S-Serbia	Sukovo	43.0612	22.6808	2	C. Dufresnes	2012
104	BW.5.17	Serbia, S-Serbia	Krepoljin	44.2358	21.5909	3	B. Wielstra, P. Arntzen	2010
105	BW.5.13	Serbia, S-Serbia	Grza	44.4948	22.0768	3	B. Wielstra, P. Arntzen	2010
106	BW.5.11	Serbia, Vojvodina	Opovo	45.0606	20.4355	3	B. Wielstra, P. Arntzen	2010
107	GR.11.Pan241	Greece, Thrace	Thassos, Potos	40.613	24.625	1	Thanou	2006
108	GR.12.031-036	Greece, N-Aegean	Lemnos, S of Plaka	40.0057	25.4118	6	M. Stöck	2012
109	GR.12.022-030	Greece, N-Aegean	Lemnos, outskirts of Atziki	39.9458	25.2211	9	M. Stöck	2012
110	NHMC80.2.8.185	Greece, N-Aegean	Lemnos	39.935	25.216	1
111	GR.12.001-012	Greece, N-Aegean	Lemnos, Kallithea	39.915	25.2005	12	M. Stöck	2012
112	GR.12.013-021	Greece, N-Aegean	Lemnos, S of Agios Dimitrios, quary	39.909	25.1557	9	M. Stöck	2012
113	GR.12.037-041	Greece, N-Aegean	Lemnos, N of Myrina	39.8956	25.0818	5	M. Stöck	2012
114	GR.12.042-046	Greece, N-Aegean	Lemnos, Myrina city	39.8772	25.0818	5	M. Stöck	2012
115	NHMC80.2.8.188-198	Greece, N-Aegean	Lesvos, Petra	39.321	26.177	11
116	NHMC80.2.8.135-139	Greece, N-Aegean	Lesvos	39.26	26.281	3
117	TK	Turkey, Aegean	near Cesme	38.2737	26.4529	13	M. Stöck	2012
118	NHMC80.2.8.020	Greece, N-Aegean	Chios, Katavasi	38.466	25.973	1
119	Chios	Greece, N-Aegean	Chios, artificial lake	38.3778	26.1125	8	M. Stöck	2012
120	NHMC80.2.8.186-187	Greece, N-Aegean	Chios, Kerameia	38.29	26.129	2
121	GR.12.080-081	Greece, N-Aegean	Ikaria, stream W of Agios Kirykos	37.6077	26.2879	2	M. Stöck	2012
122	GR.12.065	Greece, N-Aegean	Ikaria, artificial lake above Agios Kirykos	37.614	26.2748	1	M. Stöck	2012
123	GR.12.066-067	Greece, N-Aegean	Ikaria, Ksylosyrtis	37.5919	26.256	2	M. Stöck	2012
124	GR.12.068-074	Greece, N-Aegean	Ikaria, stream SW of Chrysostomus	37.5808	26.2178	7	M. Stöck	2012
125	GR.12.075-079	Greece, N-Aegean	Ikaria, highland	37.5794	26.1662	5	M. Stöck	2012
126	GR.12.047-064	Greece, N-Aegean	Ikaria, Karavostamo	37.6333	26.1278	17	M. Stöck	2012
127	GR.12.104-124	Greece, S-Aegean	Naxos, small pond, 435m	37.005	25.503	21	P. Kornilios	2012
128	GR.13.13-14	Greece, S-Aegean	Naxos, small pond, 300m	36.9754	25.4928	2	M. Stöck	2013
129	NHMC80.2.8.120	Greece, S-Aegean	Serifos, Kykladon, Leivadia - port	37.1427	24.5137	1
130	NHMC80.2.8.119	Greece, S-Aegean	Serifos, Kykladon, Akrotiri Nero	37.137	24.5279	1
131	NHMC80.2.8.112	Greece, S-Aegean	Rhodos, Emponas, Salakos junction 500 m before	36.26	27.9	1

## Sheet: TableS1b
Table S1b: Details on the microsatellite multiplexes. PCRs were carried out in 10µL reactions including 3µL of DNA template, 3µL of Qiagen MultiPlex Master Mix (MPMM), and the mentionned concentration of primers. The protocol is as follow: 15’ at 95°C, 35 cycles of 30” at 94°C (denaturation), 90” at 55°C (annealing) and 60” at 72°C (elongation), before a final step of 5’ at 72°C. Amplicons were d…
Locus	Fluorochrome	[primers] (µM)
Mix1
Bcalµ10	Dyomics630	0.2
C203	HEX	0.2
C218	ATTO550	0.2
D210	FAM	0.1
D106	FAM	0.1
Mix2
C205	HEX	0.2
C223	ATTO550	0.15
D105	Dyomics630	0.2
